# Supplementary material for: Detection of Hepatocellular Carcinoma in a High-Risk Population by a Mass Spectrometry-Based Test
Source: Cancers (Basel). 2021 Jun 22;13(13):3109. doi: 10.3390/cancers13133109 (PMC8268628; doi:10.3390/cancers13133109)
Supplement: Supplementary file 1 [file cancers-13-03109-s001.zip]

Archive with 1 entries (1 files):
- cancers-1254849-supplementary.pdf
